# Supplementary material for: Type III TGF-β Receptor Down-Regulation Promoted Tumor Progression via Complement Component C5a Induction in Hepatocellular Carcinoma
Source: Cancers (Basel). 2021 Mar 25;13(7):1503. doi: 10.3390/cancers13071503 (PMC8037431; doi:10.3390/cancers13071503)
Supplement: Supplementary file 1 [file cancers-13-01503-s001.zip]

Archive with 2 entries (2 files):
- Supplementary Figures.pptx
- Supplementary Tables.docx
